# Supplementary material for: Host Filtering Shapes the Soil–gut Microbiome Linkages in Pastoral Systems
Source: Microb Ecol. 2026 May 21;89(1):146. doi: 10.1007/s00248-026-02791-6 (PMC13369704; doi:10.1007/s00248-026-02791-6)
Supplement: Supplementary file 3 — Supplementary Material 3 (CSV 10.4 KB) [file 248_2026_2791_MOESM3_ESM.csv]

Selected accession numbers for 16S rRNA gene sequencing gut reads associated with this study.
S/No	Sample accessions	Project Name
1	ERS28350925	PRJEB105277
2	ERS28350926	PRJEB105277
3	ERS28350927	PRJEB105277
4	ERS28350928	PRJEB105277
5	ERS28350929	PRJEB105277
6	ERS28350930	PRJEB105277
7	ERS28350931	PRJEB105277
8	ERS28350932	PRJEB105277
9	ERS28350933	PRJEB105277
10	ERS28350934	PRJEB105277
11	ERS28350935	PRJEB105277
12	ERS28350936	PRJEB105277
13	ERS28350937	PRJEB105277
14	ERS28350938	PRJEB105277
15	ERS28350939	PRJEB105277
16	ERS28350940	PRJEB105277
17	ERS28350941	PRJEB105277
18	ERS28350942	PRJEB105277
19	ERS28350943	PRJEB105277
20	ERS28350944	PRJEB105277
21	ERS28350945	PRJEB105277
22	ERS28350946	PRJEB105277
23	ERS28350947	PRJEB105277
24	ERS28350948	PRJEB105277
25	ERS28350949	PRJEB105277
26	ERS28350950	PRJEB105277
27	ERS28350951	PRJEB105277
28	ERS28350952	PRJEB105277
29	ERS28350953	PRJEB105277
30	ERS28350954	PRJEB105277
31	ERS28350955	PRJEB105277
32	ERS28350956	PRJEB105277
33	ERS28350957	PRJEB105277
34	ERS28350958	PRJEB105277
35	ERS28350959	PRJEB105277
36	ERS28350960	PRJEB105277
37	ERS28350961	PRJEB105277
38	ERS28350962	PRJEB105277
39	ERS28350963	PRJEB105277
40	ERS28350964	PRJEB105277
41	ERS28350965	PRJEB105277
42	ERS28350966	PRJEB105277
43	ERS28350967	PRJEB105277
44	ERS28350968	PRJEB105277
45	ERS28350969	PRJEB105277
46	ERS28350970	PRJEB105277
47	ERS28350971	PRJEB105277
48	ERS28350972	PRJEB105277
49	ERS28350973	PRJEB105277
50	ERS28350974	PRJEB105277
51	ERS28350975	PRJEB105277
52	ERS28350976	PRJEB105277
53	ERS28350977	PRJEB105277
54	ERS28350978	PRJEB105277
55	ERS28350979	PRJEB105277
56	ERS28350980	PRJEB105277
57	ERS28350981	PRJEB105277
58	ERS28350982	PRJEB105277
59	ERS28350983	PRJEB105277
60	ERS28350984	PRJEB105277
61	ERS28350985	PRJEB105277
62	ERS28350986	PRJEB105277
63	ERS28350987	PRJEB105277
64	ERS28350988	PRJEB105277
65	ERS28350989	PRJEB105277
66	ERS28350990	PRJEB105277
67	ERS28350991	PRJEB105277
68	ERS28350992	PRJEB105277
69	ERS28350993	PRJEB105277
70	ERS28350994	PRJEB105277
71	ERS28350995	PRJEB105277
72	ERS28350996	PRJEB105277
73	ERS28350997	PRJEB105277
74	ERS28350998	PRJEB105277
75	ERS28350999	PRJEB105277
76	ERS28351000	PRJEB105277
77	ERS28351001	PRJEB105277
78	ERS28351002	PRJEB105277
79	ERS28351003	PRJEB105277
80	ERS28351004	PRJEB105277
81	ERS28351005	PRJEB105277
82	ERS28351006	PRJEB105277
83	ERS28351007	PRJEB105277
84	ERS28351008	PRJEB105277
85	ERS28351009	PRJEB105277
86	ERS28351010	PRJEB105277
87	ERS28351011	PRJEB105277
88	ERS28351012	PRJEB105277
89	ERS28351013	PRJEB105277
90	ERS28351014	PRJEB105277
91	ERS28351015	PRJEB105277
92	ERS28351016	PRJEB105277
93	ERS28351017	PRJEB105277
94	ERS28351018	PRJEB105277
95	ERS28351019	PRJEB105277
96	ERS28351020	PRJEB105277
97	ERS28351021	PRJEB105277
98	ERS28351022	PRJEB105277
99	ERS28351023	PRJEB105277
100	ERS28351024	PRJEB105277
101	ERS28351025	PRJEB105277
102	ERS28351026	PRJEB105277
103	ERS28351027	PRJEB105277
104	ERS28351028	PRJEB105277
105	ERS28351029	PRJEB105277
106	ERS28351030	PRJEB105277
107	ERS28351031	PRJEB105277
108	ERS28351032	PRJEB105277
109	ERS28351033	PRJEB105277
110	ERS28351034	PRJEB105277
111	ERS28351035	PRJEB105277
112	ERS28351036	PRJEB105277
113	ERS28351037	PRJEB105277
114	ERS28351038	PRJEB105277
115	ERS28351039	PRJEB105277
116	ERS28351040	PRJEB105277
117	ERS28351041	PRJEB105277
118	ERS28351042	PRJEB105277
119	ERS28351043	PRJEB105277
120	ERS28351044	PRJEB105277
121	ERS28351045	PRJEB105277
122	ERS28351046	PRJEB105277
123	ERS28351047	PRJEB105277
124	ERS28351048	PRJEB105277
125	ERS28351049	PRJEB105277
126	ERS28351050	PRJEB105277
127	ERS28351051	PRJEB105277
128	ERS28351052	PRJEB105277
129	ERS28351053	PRJEB105277
130	ERS28351054	PRJEB105277
131	ERS28351055	PRJEB105277
132	ERS28351056	PRJEB105277
133	ERS28351057	PRJEB105277
134	ERS28351058	PRJEB105277
135	ERS28351059	PRJEB105277
136	ERS28351060	PRJEB105277
137	ERS28351061	PRJEB105277
138	ERS28351062	PRJEB105277
139	ERS28351063	PRJEB105277
140	ERS28351064	PRJEB105277
141	ERS28351065	PRJEB105277
142	ERS28351066	PRJEB105277
143	ERS28351067	PRJEB105277
144	ERS28351068	PRJEB105277
145	ERS28351069	PRJEB105277
146	ERS28351070	PRJEB105277
147	ERS28351071	PRJEB105277
148	ERS28351072	PRJEB105277
149	ERS28351073	PRJEB105277
150	ERS28351074	PRJEB105277
151	ERS28351075	PRJEB105277
152	ERS28351076	PRJEB105277
153	ERS28351077	PRJEB105277
154	ERS28351078	PRJEB105277
155	ERS28351079	PRJEB105277
156	ERS28351080	PRJEB105277
157	ERS28351081	PRJEB105277
158	ERS28351082	PRJEB105277
159	ERS28351083	PRJEB105277
160	ERS28351084	PRJEB105277
161	ERS28351085	PRJEB105277
162	ERS28351087	PRJEB105277
163	ERS28351088	PRJEB105277
164	ERS28351090	PRJEB105277
165	ERS28351091	PRJEB105277
166	ERS28351093	PRJEB105277
167	ERS28351094	PRJEB105277
168	ERS28351095	PRJEB105277
169	ERS28351096	PRJEB105277
170	ERS28351097	PRJEB105277
171	ERS28351098	PRJEB105277
172	ERS28351099	PRJEB105277
173	ERS28351101	PRJEB105277
174	ERS28351102	PRJEB105277
175	ERS28351103	PRJEB105277
176	ERS28351105	PRJEB105277
177	ERS28351106	PRJEB105277
178	ERS28351107	PRJEB105277
179	ERS28351109	PRJEB105277
180	ERS28351111	PRJEB105277
181	ERS28351113	PRJEB105277
182	ERS28351117	PRJEB105277
183	ERS28351119	PRJEB105277
184	ERS28351121	PRJEB105277
185	ERS28351122	PRJEB105277
186	ERS28351125	PRJEB105277
187	ERS28351126	PRJEB105277
188	ERS28351127	PRJEB105277
189	ERS28351129	PRJEB105277
190	ERS28351131	PRJEB105277
191	ERS28351132	PRJEB105277
192	ERS28351134	PRJEB105277
193	ERS28351135	PRJEB105277
194	ERS28351136	PRJEB105277
195	ERS28351137	PRJEB105277
196	ERS28351138	PRJEB105277
197	ERS28351139	PRJEB105277
198	ERS28351142	PRJEB105277
199	ERS28351144	PRJEB105277
200	ERS28351145	PRJEB105277
201	ERS28351146	PRJEB105277
202	ERS28351147	PRJEB105277
203	ERS28351148	PRJEB105277
204	ERS28351149	PRJEB105277
205	ERS28351151	PRJEB105277
206	ERS28351154	PRJEB105277
207	ERS28351155	PRJEB105277
208	ERS28351158	PRJEB105277
209	ERS28351159	PRJEB105277
210	ERS28351160	PRJEB105277
211	ERS28351161	PRJEB105277
212	ERS28351162	PRJEB105277
213	ERS28351163	PRJEB105277
214	ERS28351164	PRJEB105277
215	ERS28351165	PRJEB105277
216	ERS28351166	PRJEB105277
217	ERS28351170	PRJEB105277
218	ERS28351172	PRJEB105277
219	ERS28351173	PRJEB105277
220	ERS28351176	PRJEB105277
221	ERS28351180	PRJEB105277
222	ERS28351181	PRJEB105277
223	ERS28351182	PRJEB105277
224	ERS28351183	PRJEB105277
225	ERS28351184	PRJEB105277
226	ERS28351188	PRJEB105277
227	ERS28351189	PRJEB105277
228	ERS28351190	PRJEB105277
229	ERS28351193	PRJEB105277
230	ERS28351194	PRJEB105277
231	ERS28351195	PRJEB105277
232	ERS28351197	PRJEB105277
233	ERS28351198	PRJEB105277
234	ERS28351199	PRJEB105277
235	ERS28351200	PRJEB105277
236	ERS28351202	PRJEB105277
237	ERS28351203	PRJEB105277
238	ERS28351204	PRJEB105277
239	ERS28351205	PRJEB105277
240	ERS28351206	PRJEB105277
241	ERS28351207	PRJEB105277
242	ERS28351208	PRJEB105277
243	ERS28351209	PRJEB105277
244	ERS28351210	PRJEB105277
245	ERS28351213	PRJEB105277
246	ERS28351214	PRJEB105277
247	ERS28351215	PRJEB105277
248	ERS28351216	PRJEB105277
249	ERS28351218	PRJEB105277
250	ERS28351219	PRJEB105277
251	ERS28351220	PRJEB105277
252	ERS28351221	PRJEB105277
253	ERS28351222	PRJEB105277
254	ERS28351223	PRJEB105277
255	ERS28351225	PRJEB105277
256	ERS28351226	PRJEB105277
257	ERS28351227	PRJEB105277
258	ERS28351228	PRJEB105277
259	ERS28351229	PRJEB105277
260	ERS28351230	PRJEB105277
261	ERS28351231	PRJEB105277
262	ERS28351232	PRJEB105277
263	ERS28351233	PRJEB105277
264	ERS28351234	PRJEB105277
265	ERS28351236	PRJEB105277
266	ERS28351237	PRJEB105277
267	ERS28351239	PRJEB105277
268	ERS28351242	PRJEB105277
269	ERS28351244	PRJEB105277
270	ERS28351246	PRJEB105277
271	ERS28351247	PRJEB105277
272	ERS28351250	PRJEB105277
273	ERS28351251	PRJEB105277
274	ERS28351252	PRJEB105277
275	ERS28351253	PRJEB105277
276	ERS28351254	PRJEB105277
277	ERS28351255	PRJEB105277
278	ERS28351256	PRJEB105277
279	ERS28351257	PRJEB105277
280	ERS28351258	PRJEB105277
281	ERS28351259	PRJEB105277
282	ERS28351260	PRJEB105277
283	ERS28351261	PRJEB105277
284	ERS28351262	PRJEB105277
285	ERS28351263	PRJEB105277
286	ERS28351264	PRJEB105277
287	ERS28351269	PRJEB105277
288	ERS28351272	PRJEB105277
289	ERS28351273	PRJEB105277
290	ERS28351274	PRJEB105277
291	ERS28351275	PRJEB105277
292	ERS28351276	PRJEB105277
293	ERS28351277	PRJEB105277
294	ERS28351279	PRJEB105277
295	ERS28351284	PRJEB105277
296	ERS28351285	PRJEB105277
297	ERS28351286	PRJEB105277
298	ERS28351288	PRJEB105277
299	ERS28351289	PRJEB105277
300	ERS28351290	PRJEB105277
301	ERS28351291	PRJEB105277
302	ERS28351292	PRJEB105277
303	ERS28351293	PRJEB105277
304	ERS28351295	PRJEB105277
305	ERS28351296	PRJEB105277
306	ERS28351297	PRJEB105277
307	ERS28351298	PRJEB105277
308	ERS28351299	PRJEB105277
309	ERS28351301	PRJEB105277
310	ERS28351302	PRJEB105277
311	ERS28351303	PRJEB105277
312	ERS28351304	PRJEB105277
313	ERS28351305	PRJEB105277
314	ERS28351306	PRJEB105277
315	ERS28351308	PRJEB105277
316	ERS28351309	PRJEB105277
317	ERS28351311	PRJEB105277
318	ERS28351312	PRJEB105277
319	ERS28351313	PRJEB105277
320	ERS28351314	PRJEB105277
321	ERS28351315	PRJEB105277
322	ERS28351318	PRJEB105277
323	ERS28351319	PRJEB105277
